# Supplementary material for: Oviposition, Feeding Preferences and Distribution of Delia Species (Diptera: Anthomyiidae) in Eastern Canadian Onions
Source: Insects. 2020 Nov 11;11(11):780. doi: 10.3390/insects11110780 (PMC7697486; doi:10.3390/insects11110780)
Supplement: Supplementary file 1 [file insects-11-00780-s001.zip]

Archive with 3 entries (3 files):
- Suppl Tables Delia distribution/Suppl Table 3 - Delia distribution.xlsx
- Suppl Tables Delia distribution/SupplTable1-ovipositionbioassay.xlsx
- Suppl Tables Delia distribution/SupplTable2-plantdamagebioassay.xlsx
