# Supplementary material for: Oviposition, Feeding Preferences and Distribution of Delia Species (Diptera: Anthomyiidae) in Eastern Canadian Onions
Source: Insects. 2020 Nov 11;11(11):780. doi: 10.3390/insects11110780 (PMC7697486; doi:10.3390/insects11110780)
Supplement: Supplementary file 1 [file insects-11-00780-s001.zip › Suppl Tables Delia distribution/Suppl Table 3 - Delia distribution.xlsx]

## Sheet: Sheet2
Platura	Leo	date	Number of flies	Number of Traps	Mean flies/trap			florilega	Leo	date	Number of flies	Number of Traps	Mean flies/trap			antiqua	Leo	date	Number of flies	Number of Traps	Mean flies/trap
		23-29v,2017	44	3	14.6667					23-29v,2017	0	3	0					23-29v,2017	0	3	0
		29v-15vi,2017	28	3	9.33333					29v-15vi,2017	12	3	4					29v-15vi,2017	0	3	0
		15-22vi,2017	20	4	5					15-22vi,2017	62	4	15.5					15-22vi,2017	0	4	0
		22-29vi,2017	292	4	73					22-29vi,2017	122	4	30.5					22-29vi,2017	0	4	0
		6-14vii,2017	11	2	5.5					6-14vii,2017	9	2	4.5					6-14vii,2017	0	2	0
		14-27vii,2017	62	4	15.5					14-27vii,2017	35	4	8.75					14-27vii,2017	0	4	0
			457	20	22.85						240	20	12						0	20	0
	Bell
		23-29v,2017	65	3	21.6667					23-29v,2017	13	3	4.33333					23-29v,2017	0	3	0
		29v-15vi,2017	122	3	40.6667					29v-15vi,2017	14	3	4.66667					29v-15vi,2017	0	3	0
		15-22vi,2017	21	3	7				Bell	15-22vi,2017	14	3	4.66667				Bell	15-22vi,2017	0	3	0
		22-29vi,2017	47	4	11.75					22-29vi,2017	18	4	4.5					22-29vi,2017	0	4	0
		29vi-6vii,2017	16	4	4					29vi-6vii,2017	5	4	1.25					29vi-6vii,2017	0	4	0
		6-14vii,2017	6	4	1.5					6-14vii,2017	10	4	2.5					6-14vii,2017	0	4	0
		14-27vii,2017	12	4	3					14-27vii,2017	3	4	0.75					14-27vii,2017	0	4	0
			289	25	11.56						77	25	3.08						0	25	0
	Val
		23-29v,2017	50	4	12.5					23-29v,2017	5	4	1.25					23-29v,2017	0	4	0
		29v-15vi,2017	33	3	11					29v-15vi,2017	32	3	10.6667					29v-15vi,2017	0	4	0
		15-22vi,2017	29	4	7.25				Val	15-22vi,2017	21	4	5.25				Val	15-22vi,2017	0	4	0
		22-29vi,2017	66	4	16.5					22-29vi,2017	31	4	7.75					22-29vi,2017	0	4	0
		29vi-6vii,2017	28	4	7					29vi-6vii,2017	11	5	2.2					29vi-6vii,2017	0	5	0
		6-14vii,2017	21	4	5.25					6-14vii,2017	5	4	1.25					6-14vii,2017	0	4	0
		14-27vii,2017	15	4	3.75					14-27vii,2017	24	4	6					14-27vii,2017	0	4	0
			242	27	8.96296						129	28	4.60714						0	29	0
	Quin
		23-29v,2017	11	3	3.66667					23-29v,2017	0	3	0					23-29v,2017	0	3	0
		29v-15vi,2017	27	2	13.5					29v-15vi,2017	15	2	7.5					29v-15vi,2017	0	2	0
		15-22vi,2017	43	4	10.75				Quin	15-22vi,2017	12	4	3				Quin	15-22vi,2017	0	4	0
		22-29vi,2017	49	4	12.25					22-29vi,2017	10	4	2.5					22-29vi,2017	0	4	0
		29vi-6vii,2017	23	3	7.66667					29vi-6vii,2017	4	3	1.33333					29vi-6vii,2017	0	3	0
		6-14vii,2017	10	3	3.33333					6-14vii,2017	20	3	6.66667					6-14vii,2017	0	3	0
		14-27vii,2017	4	3	1.33333					14-27vii,2017	9	3	3					14-27vii,2017	0	3	0
			167	22	7.59091						70	22	3.18182						0	22	0
	harrow
		23-29v,2017			#DIV/0!					23-29v,2017								23-29v,2017
		29v-15vi,2017			#DIV/0!					29v-15vi,2017								29v-15vi,2017
		15-22vi,2017	?	?	#VALUE!				harrow	15-22vi,2017							harrow	15-22vi,2017
		22-29vi,2017	26	2	13					22-29vi,2017	47	2	23.5					22-29vi,2017	0	2	0
		29vi-6vii,2017	6	2	3					29vi-6vii,2017	13	2	6.5					29vi-6vii,2017	0	2	0
		6-14vii,2017	24	3	8					6-14vii,2017	26	3	8.66667					6-14vii,2017	0	3	0
		14-27vii,2017	29	9	3.22222					14-27vii,2017	28	6	4.66667					14-27vii,2017	0	6	0
			85	16	5.3125						114	13	8.76923						0	13	0
ON	Muck 1	date							Muck 1	date							Muck 1	date
		2017-06-16	20	2	10					2017-06-16	10	2	0					2017-06-16	12	2	6
		2017-07-07	78	4	19.5					2017-07-07	20	4	5					2017-07-07	19	4	4.75
		2017-07-14	264	4	66					2017-07-14	58	4	14.5					2017-07-14	17	4	4.25
		2017-07-21	309	4	77.25					2017-07-21	49	4	12.25					2017-07-21	18	4	4.5
		2017-07-28	36	4	9					2017-07-28	22	4	5.5					2017-07-28	65	4	16.25
			707	18	39.2778						159	18	8.83333						131	18	7.27778
	Muck 2	2017-06-16	58	2	29				Muck 2	2017-06-16	14	2	7				Muck 2	2017-06-16	46	2	23
		2017-07-07	69	4	17.25					2017-07-07	18	4	4.5					2017-07-07	6	4	1.5
		2017-07-14	132	4	33					2017-07-14	19	4	4.75					2017-07-14	3	4	0.75
		2017-07-21	29	4	7.25					2017-07-21	6	4	1.5					2017-07-21	5	4	1.25
		2017-07-28	17	4	4.25					2017-07-28	14	4	3.5					2017-07-28	16	4	4
			305	18	16.9444						71	18	3.94444						76	18	4.22222
	Muck 3	2017-06-16	24	2	12				Muck 3	2017-06-16	1	2	0.5				Muck 3	2017-06-16	3	2	1.5
		2017-07-07	96	4	24					2017-07-07	15	4	3.75					2017-07-07	0	4	0
		2017-07-14	198	4	49.5					2017-07-14	55	4	13.75					2017-07-14	7	4	1.75
		2017-07-21	58	4	14.5					2017-07-21	8	4	2					2017-07-21	21	4	5.25
		2017-07-28	36	4	9					2017-07-28	34	4	8.5					2017-07-28	41	4	10.25
			412	18	22.8889						113	18	6.27778						72	18	4
	Muck 4	2017-06-16			#DIV/0!				Muck 4	2017-06-16			#DIV/0!				Muck 4	2017-06-16			#DIV/0!
		2017-07-07			#DIV/0!					2017-07-07			#DIV/0!					2017-07-07			#DIV/0!
		2017-07-14			#DIV/0!					2017-07-14			#DIV/0!					2017-07-14			#DIV/0!
		2017-07-21	36	4	9					2017-07-21	9	4	2.25					2017-07-21	7	4	1.75
		2017-07-28	17	4	4.25					2017-07-28	14	4	3.5					2017-07-28	10	4	2.5
			53	8	6.625						23	8	2.875						17	8	2.125
	Muck 5	2017-06-16			#DIV/0!				Muck 5	2017-06-16			#DIV/0!				Muck 5	2017-06-16			#DIV/0!
		2017-07-07			#DIV/0!					2017-07-07			#DIV/0!					2017-07-07			#DIV/0!
		2017-07-14	130	4	32.5					2017-07-14	29	4	7.25					2017-07-14	3	4	0.75
		2017-07-21	138	4	34.5					2017-07-21	8	4	2					2017-07-21	2	4	0.5
		2017-07-28			#DIV/0!					2017-07-28			#DIV/0!					2017-07-28			#DIV/0!
			268	8	33.5						37	8	4.625						5	8	0.625
	Muck 6	2017-06-16	25	2	12.5				Muck 6	2017-06-16	2	2	1				Muck 6	2017-06-16	9	2	4.5
		2017-07-07	60	4	15					2017-07-07	21	4	5.25					2017-07-07	6	4	1.5
		2017-07-14	134	4	33.5					2017-07-14	41	4	10.25					2017-07-14	26	4	6.5
		2017-07-21	40	4	10					2017-07-21	7	4	1.75					2017-07-21	37	4	9.25
		2017-07-28	35	4	8.75					2017-07-28	52	4	13					2017-07-28	63	4	15.75
			294	18	16.3333						123	18	6.83333						141	18	7.83333
QC	VANW31
		2017-05-25	116	3	38.6667					2017-05-25	32	3	10.6667					2017-05-25	0	3	0
		2017-06-01	139	3	46.3333					2017-06-01	13	3	4.33333					2017-06-01	1	3	0.333333
		2017-06-09	61	3	20.3333					2017-06-09	5	3	1.66667					2017-06-09	0	3	0
		2017-06-15	58	3	19.3333					2017-06-15	5	3	1.66667					2017-06-15	0	3	0
		2017-06-22	0	3	0				VANW31	2017-06-22	0	3	0				VANW31	2017-06-22	5	3	1.66667
		2017-06-29	126	3	42					2017-06-29	3	3	1					2017-06-29	3	3	1
		2017-07-05	62	3	20.6667					2017-07-05	1	3	0.333333					2017-07-05	0	3	0
		2017-07-12			#DIV/0!					2017-07-12			#DIV/0!					2017-07-12			#DIV/0!
		2017-07-21			#DIV/0!					2017-07-21			#DIV/0!					2017-07-21			#DIV/0!
			562	21	26.7619						59	21	2.80952						9	21	0.428571
		2017-05-25	264	3	88					2017-05-25	25	3	8.33333					2017-05-25	4	3	1.33333
		2017-06-01	113	3	37.6667					2017-06-01	9	3	3					2017-06-01	0	3	0
		2017-06-09	38	3	12.6667					2017-06-09	12	3	4					2017-06-09	2	3	0.666667
		2017-06-15			#DIV/0!					2017-06-15			#DIV/0!					2017-06-15			#DIV/0!
	VANHA5F5	2017-06-22	107	3	35.6667				VANHA5F5	2017-06-22	2	3	0.666667				VANHA5F5	2017-06-22	0	3	0
		2017-06-29	73	3	24.3333					2017-06-29	16	3	5.33333					2017-06-29	7	3	2.33333
		2017-07-05			#DIV/0!					2017-07-05			#DIV/0!					2017-07-05			#DIV/0!
		2017-07-12			#DIV/0!					2017-07-12			#DIV/0!					2017-07-12			#DIV/0!
		2017-07-21			#DIV/0!					2017-07-21			#DIV/0!					2017-07-21			#DIV/0!
			595	15	39.6667						64	15	4.26667						13	15	0.866667
		2017-05-25	202	3	67.3333					2017-05-25	27	3	9					2017-05-25	3	3	1
		2017-06-01	103	3	34.3333					2017-06-01	16	3	5.33333					2017-06-01	1	3	0.333333
		2017-06-09	6	3	2					2017-06-09	24	3	8					2017-06-09	34	3	11.3333
		2017-06-15			#DIV/0!					2017-06-15			#DIV/0!					2017-06-15			#DIV/0!
	DELFB36	2017-06-22	191	3	63.6667				DELFB36	2017-06-22	31	3	10.3333				DELFB36	2017-06-22	2	3	0.666667
		2017-06-29	105	3	35					2017-06-29	15	3	5					2017-06-29	4	3	1.33333
		2017-07-05	200	3	66.6667					2017-07-05	9	3	3					2017-07-05	1	3	0.333333
		2017-07-12			#DIV/0!					2017-07-12			#DIV/0!					2017-07-12			#DIV/0!
		2017-07-21			#DIV/0!					2017-07-21			#DIV/0!					2017-07-21			#DIV/0!
			807	18	44.8333						122	18	6.77778						45	18	2.5
		2017-05-25	188	3	62.6667					2017-05-25	32	2	16					2017-05-25	1	3	0.333333
		2017-06-01	252	3	84					2017-06-01	20	3	6.66667					2017-06-01	0	3	0
		2017-06-09	169	3	56.3333					2017-06-09	12	3	4					2017-06-09	0	3	0
		2017-06-15	243	3	81					2017-06-15	18	3	6					2017-06-15	2	3	0.666667
	VERN NA-070	2017-06-22	184	3	61.3333				VERN NA-070	2017-06-22	23	3	7.66667				VERN NA-070	2017-06-22	4	3	1.33333
		2017-06-29	130	3	43.3333					2017-06-29	26	3	8.66667					2017-06-29	0	3	0
		2017-07-05	290	3	96.6667					2017-07-05	33	3	11					2017-07-05	6	3	2
		2017-07-12			#DIV/0!					2017-07-12			#DIV/0!					2017-07-12			#DIV/0!
		2017-07-21			#DIV/0!					2017-07-21			#DIV/0!					2017-07-21			#DIV/0!
			1456	21	69.3333						164	20	8.2						13	21	0.619048
		2017-05-25	177	3	59					2017-05-25	24	3	8					2017-05-25	3	3	1
		2017-06-01	252	3	84					2017-06-01	40	3	13.3333					2017-06-01	3	3	1
		2017-06-09								2017-06-09			#DIV/0!					2017-06-09			#DIV/0!
		2017-06-15								2017-06-15			#DIV/0!					2017-06-15			#DIV/0!
	VERN SH-107	2017-06-22	224	3	74.6667				VERN SH-107	2017-06-22	29	3	9.66667				VERN SH-107	2017-06-22	5	4	1.25
		2017-06-29	251	3	83.6667					2017-06-29	20	3	6.66667					2017-06-29	3	3	1
		2017-07-05	170	3	56.6667					2017-07-05	12	3	4					2017-07-05	9	3	3
		2017-07-12								2017-07-12			#DIV/0!					2017-07-12			#DIV/0!
		2017-07-21								2017-07-21			#DIV/0!					2017-07-21			#DIV/0!
			1074	15	71.6						125	15	8.33333						23	16	1.4375
NS	AVP	2020-06-08			8				AVP	2020-06-08			0.5				AVP	2020-06-08			0
		2020-06-19			18.5					2020-06-19			19					2020-06-19			0
		2020-06-22			40.5					2020-06-22			29					2020-06-22			0
		2020-06-26			45					2020-06-26			13.5					2020-06-26			0
		2020-06-30			132					2020-06-30			13					2020-06-30			0
		2020-07-30			189					2020-07-30			23					2020-07-30			0
					72.1667								16.3333								0
	KRC	2020-05-05			10				KRC	2020-05-05			34				KRC	2020-05-05			0
		2020-05-08			8.5					2020-05-08			35					2020-05-08			0
		2020-05-12			4					2020-05-12			34					2020-05-12			0
					7.5								34.3333								0
	camb	2020-05-09			38.5				camb	2020-05-09			1				camb	2020-05-09			0
		2020-05-29			18					2020-05-29			1.5					2020-05-29			0
		2020-06-26			47.5					2020-06-26			30					2020-06-26			0
					34.6667								10.8333								0
