# Supplementary material for: Oviposition, Feeding Preferences and Distribution of Delia Species (Diptera: Anthomyiidae) in Eastern Canadian Onions
Source: Insects. 2020 Nov 11;11(11):780. doi: 10.3390/insects11110780 (PMC7697486; doi:10.3390/insects11110780)
Supplement: Supplementary file 1 [file insects-11-00780-s001.zip › Suppl Tables Delia distribution/SupplTable1-ovipositionbioassay.xlsx]

## Sheet: Sheet1
Species	Rep	Growth	Neggs
platura	1	germ	0
platura	2	germ	0
platura	3	germ	0
platura	4	germ	0
platura	5	germ	0
platura	6	germ	0
platura	7	germ	0
platura	8	germ	0
platura	9	germ	0
platura	10	germ	0
platura	11	germ	0
platura	12	germ	0
platura	13	germ	0
platura	14	germ	0
platura	15	germ	0
platura	16	germ	0
platura	17	germ	0
platura	18	germ	0
platura	19	germ	0
platura	20	germ	0
platura	1	rad/flag	0
platura	2	rad/flag	0
platura	3	rad/flag	0
platura	4	rad/flag	0
platura	5	rad/flag	0
platura	6	rad/flag	0
platura	7	rad/flag	0
platura	8	rad/flag	0
platura	9	rad/flag	0
platura	10	rad/flag	0
platura	11	rad/flag	0
platura	12	rad/flag	0
platura	13	rad/flag	0
platura	14	rad/flag	0
platura	15	rad/flag	0
platura	16	rad/flag	0
platura	17	rad/flag	0
platura	18	rad/flag	0
platura	19	rad/flag	0
platura	20	rad/flag	0
platura	1	2 TL	0
platura	2	2 TL	0
platura	3	2 TL	0
platura	4	2 TL	0
platura	5	2 TL	0
platura	6	2 TL	0
platura	7	2 TL	0
platura	8	2 TL	0
platura	9	2 TL	0
platura	10	2 TL	0
platura	11	2 TL	0
platura	12	2 TL	0
platura	13	2 TL	0
platura	14	2 TL	0
platura	15	2 TL	0
platura	16	2 TL	0
platura	17	2 TL	0
platura	18	2 TL	0
platura	19	2 TL	0
platura	20	2 TL	0
platura	1	5-7 TL	8
platura	2	5-7 TL	0
platura	3	5-7 TL	0
platura	4	5-7 TL	0
platura	5	5-7 TL	0
platura	6	5-7 TL	0
platura	7	5-7 TL	0
platura	8	5-7 TL	0
platura	9	5-7 TL	0
platura	10	5-7 TL	0
platura	11	5-7 TL	0
platura	12	5-7 TL	0
platura	13	5-7 TL	0
platura	14	5-7 TL	0
platura	15	5-7 TL	0
platura	16	5-7 TL	0
platura	17	5-7 TL	0
platura	18	5-7 TL	0
platura	19	5-7 TL	0
platura	20	5-7 TL	0
antiqua	1	germ	0
antiqua	2	germ	0
antiqua	3	germ	0
antiqua	4	germ	0
antiqua	5	germ	0
antiqua	6	germ	0
antiqua	7	germ	0
antiqua	8	germ	0
antiqua	9	germ	0
antiqua	10	germ	0
antiqua	11	germ	0
antiqua	12	germ	0
antiqua	13	germ	0
antiqua	14	germ	0
antiqua	15	germ	0
antiqua	16	germ	0
antiqua	17	germ	0
antiqua	18	germ	0
antiqua	19	germ	0
antiqua	20	germ	0
antiqua	1	rad/flag	0
antiqua	2	rad/flag	0
antiqua	3	rad/flag	0
antiqua	4	rad/flag	0
antiqua	5	rad/flag	4
antiqua	6	rad/flag	0
antiqua	7	rad/flag	15
antiqua	8	rad/flag	0
antiqua	9	rad/flag	0
antiqua	10	rad/flag	0
antiqua	11	rad/flag	0
antiqua	12	rad/flag	0
antiqua	13	rad/flag	0
antiqua	14	rad/flag	0
antiqua	15	rad/flag	0
antiqua	16	rad/flag	0
antiqua	17	rad/flag	0
antiqua	18	rad/flag	0
antiqua	19	rad/flag	0
antiqua	20	rad/flag	0
antiqua	1	2 TL	24
antiqua	2	2 TL	9
antiqua	3	2 TL	29
antiqua	4	2 TL	17
antiqua	5	2 TL	0
antiqua	6	2 TL	2
antiqua	7	2 TL	19
antiqua	8	2 TL	33
antiqua	9	2 TL	8
antiqua	10	2 TL	0
antiqua	11	2 TL	27
antiqua	12	2 TL	11
antiqua	13	2 TL	6
antiqua	14	2 TL	0
antiqua	15	2 TL	11
antiqua	16	2 TL	13
antiqua	17	2 TL	0
antiqua	18	2 TL	9
antiqua	19	2 TL	14
antiqua	20	2 TL	0
antiqua	1	5-7 TL	19
antiqua	2	5-7 TL	15
antiqua	3	5-7 TL	7
antiqua	4	5-7 TL	12
antiqua	5	5-7 TL	3
antiqua	6	5-7 TL	5
antiqua	7	5-7 TL	12
antiqua	8	5-7 TL	27
antiqua	9	5-7 TL	21
antiqua	10	5-7 TL	7
antiqua	11	5-7 TL	25
antiqua	12	5-7 TL	14
antiqua	13	5-7 TL	17
antiqua	14	5-7 TL	8
antiqua	15	5-7 TL	22
antiqua	16	5-7 TL	13
antiqua	17	5-7 TL	26
antiqua	18	5-7 TL	19
antiqua	19	5-7 TL	21
antiqua	20	5-7 TL	25
control	1	germ	0
control	2	germ	0
control	3	germ	0
control	4	germ	0
control	5	germ	0
control	6	germ	0
control	7	germ	0
control	8	germ	0
control	9	germ	0
control	10	germ	0
control	11	germ	0
control	12	germ	0
control	13	germ	0
control	14	germ	0
control	15	germ	0
control	16	germ	0
control	17	germ	0
control	18	germ	0
control	19	germ	0
control	20	germ	0
control	1	rad/flag	0
control	2	rad/flag	0
control	3	rad/flag	0
control	4	rad/flag	0
control	5	rad/flag	0
control	6	rad/flag	0
control	7	rad/flag	0
control	8	rad/flag	0
control	9	rad/flag	0
control	10	rad/flag	0
control	11	rad/flag	0
control	12	rad/flag	0
control	13	rad/flag	0
control	14	rad/flag	0
control	15	rad/flag	0
control	16	rad/flag	0
control	17	rad/flag	0
control	18	rad/flag	0
control	19	rad/flag	0
control	20	rad/flag	0
control	1	2 TL	0
control	2	2 TL	0
control	3	2 TL	0
control	4	2 TL	0
control	5	2 TL	0
control	6	2 TL	0
control	7	2 TL	0
control	8	2 TL	0
control	9	2 TL	0
control	10	2 TL	0
control	11	2 TL	0
control	12	2 TL	0
control	13	2 TL	0
control	14	2 TL	0
control	15	2 TL	0
control	16	2 TL	0
control	17	2 TL	0
control	18	2 TL	0
control	19	2 TL	0
control	20	2 TL	0
control	1	5-7 TL	0
control	2	5-7 TL	0
control	3	5-7 TL	0
control	4	5-7 TL	0
control	5	5-7 TL	0
control	6	5-7 TL	0
control	7	5-7 TL	0
control	8	5-7 TL	0
control	9	5-7 TL	0
control	10	5-7 TL	0
control	11	5-7 TL	0
control	12	5-7 TL	0
control	13	5-7 TL	0
control	14	5-7 TL	0
control	15	5-7 TL	0
control	16	5-7 TL	0
control	17	5-7 TL	0
control	18	5-7 TL	0
control	19	5-7 TL	0
control	20	5-7 TL	0
