# Supplementary material for: Oviposition, Feeding Preferences and Distribution of Delia Species (Diptera: Anthomyiidae) in Eastern Canadian Onions
Source: Insects. 2020 Nov 11;11(11):780. doi: 10.3390/insects11110780 (PMC7697486; doi:10.3390/insects11110780)
Supplement: Supplementary file 1 [file insects-11-00780-s001.zip › Suppl Tables Delia distribution/SupplTable2-plantdamagebioassay.xlsx]

## Sheet: 8Jan2020-Bioassay-analysis
Species	Rep	Growth	Ldensity	damage	market
antiqua	1	5-7TL	0	0	Y
antiqua	2	5-7TL	0	0	Y
antiqua	3	5-7TL	0	0	Y
antiqua	4	5-7TL	0	0	Y
antiqua	5	5-7TL	0	0	Y
antiqua	6	5-7TL	0	0	Y
antiqua	7	5-7TL	0	0	Y
antiqua	8	5-7TL	0	0	Y
antiqua	9	5-7TL	0	0	Y
antiqua	10	5-7TL	0	0	Y
antiqua	11	5-7TL	0	0	Y
antiqua	12	5-7TL	0	0	Y
antiqua	13	5-7TL	0	0	Y
antiqua	14	5-7TL	0	0	Y
antiqua	15	5-7TL	0	0	Y
antiqua	16	5-7TL	0	0	Y
antiqua	17	5-7TL	0	0	Y
antiqua	18	5-7TL	0	0	Y
antiqua	19	5-7TL	0	0	Y
antiqua	20	5-7TL	0	0	Y
antiqua	1	Radical	0	0	Y
antiqua	2	Radical	0	0	Y
antiqua	3	Radical	0	0	Y
antiqua	4	Radical	0	0	Y
antiqua	5	Radical	0	0	Y
antiqua	6	Radical	0	0	Y
antiqua	7	Radical	0	0	Y
antiqua	8	Radical	0	0	Y
antiqua	9	Radical	0	0	Y
antiqua	10	Radical	0	0	Y
antiqua	11	Radical	0	0	Y
antiqua	12	Radical	0	0	Y
antiqua	13	Radical	0	0	Y
antiqua	14	Radical	0	0	Y
antiqua	15	Radical	0	0	Y
antiqua	16	Radical	0	0	Y
antiqua	17	Radical	0	0	Y
antiqua	18	Radical	0	0	Y
antiqua	19	Radical	0	0	Y
antiqua	20	Radical	0	0	Y
antiqua	1	2TL	0	0	Y
antiqua	2	2TL	0	0	Y
antiqua	3	2TL	0	0	Y
antiqua	4	2TL	0	0	Y
antiqua	5	2TL	0	0	Y
antiqua	6	2TL	0	0	Y
antiqua	7	2TL	0	0	Y
antiqua	8	2TL	0	0	Y
antiqua	9	2TL	0	0	Y
antiqua	10	2TL	0	0	Y
antiqua	11	2TL	0	0	Y
antiqua	12	2TL	0	0	Y
antiqua	13	2TL	0	0	Y
antiqua	14	2TL	0	0	Y
antiqua	15	2TL	0	0	Y
antiqua	16	2TL	0	0	Y
antiqua	17	2TL	0	0	Y
antiqua	18	2TL	0	0	Y
antiqua	19	2TL	0	0	Y
antiqua	20	2TL	0	0	Y
antiqua	1	Germination	0	0	Y
antiqua	2	Germination	0	0	Y
antiqua	3	Germination	0	0	Y
antiqua	4	Germination	0	0	Y
antiqua	5	Germination	0	0	Y
antiqua	6	Germination	0	0	Y
antiqua	7	Germination	0	0	Y
antiqua	8	Germination	0	0	Y
antiqua	9	Germination	0	0	Y
antiqua	10	Germination	0	0	Y
antiqua	11	Germination	0	0	Y
antiqua	12	Germination	0	0	Y
antiqua	13	Germination	0	0	Y
antiqua	14	Germination	0	0	Y
antiqua	15	Germination	0	0	Y
antiqua	16	Germination	0	0	Y
antiqua	17	Germination	0	0	Y
antiqua	18	Germination	0	0	Y
antiqua	19	Germination	0	0	Y
antiqua	20	Germination	0	0	Y
platura	1	5-7TL	0	0	Y
platura	2	5-7TL	0	0	Y
platura	3	5-7TL	0	0	Y
platura	4	5-7TL	0	0	Y
platura	5	5-7TL	0	0	Y
platura	6	5-7TL	0	0	Y
platura	7	5-7TL	0	0	Y
platura	8	5-7TL	0	0	Y
platura	9	5-7TL	0	0	Y
platura	10	5-7TL	0	0	Y
platura	11	5-7TL	0	0	Y
platura	12	5-7TL	0	0	Y
platura	13	5-7TL	0	0	Y
platura	14	5-7TL	0	0	Y
platura	15	5-7TL	0	0	Y
platura	16	5-7TL	0	0	Y
platura	17	5-7TL	0	0	Y
platura	18	5-7TL	0	0	Y
platura	19	5-7TL	0	0	Y
platura	20	5-7TL	0	0	Y
platura	1	Radical	0	0	Y
platura	2	Radical	0	0	Y
platura	3	Radical	0	0	Y
platura	4	Radical	0	0	Y
platura	5	Radical	0	0	Y
platura	6	Radical	0	0	Y
platura	7	Radical	0	0	Y
platura	8	Radical	0	0	Y
platura	9	Radical	0	0	Y
platura	10	Radical	0	0	Y
platura	11	Radical	0	0	Y
platura	12	Radical	0	0	Y
platura	13	Radical	0	0	Y
platura	14	Radical	0	0	Y
platura	15	Radical	0	0	Y
platura	16	Radical	0	0	Y
platura	17	Radical	0	0	Y
platura	18	Radical	0	0	Y
platura	19	Radical	0	0	Y
platura	20	Radical	0	0	Y
platura	1	2TL	0	0	Y
platura	2	2TL	0	0	Y
platura	3	2TL	0	0	Y
platura	4	2TL	0	0	Y
platura	5	2TL	0	0	Y
platura	6	2TL	0	0	Y
platura	7	2TL	0	0	Y
platura	8	2TL	0	0	Y
platura	9	2TL	0	0	Y
platura	10	2TL	0	0	Y
platura	11	2TL	0	0	Y
platura	12	2TL	0	0	Y
platura	13	2TL	0	0	Y
platura	14	2TL	0	0	Y
platura	15	2TL	0	0	Y
platura	16	2TL	0	0	Y
platura	17	2TL	0	0	Y
platura	18	2TL	0	0	Y
platura	19	2TL	0	0	Y
platura	20	2TL	0	0	Y
platura	1	Germination	0	0	Y
platura	2	Germination	0	0	Y
platura	3	Germination	0	0	Y
platura	4	Germination	0	0	Y
platura	5	Germination	0	0	Y
platura	6	Germination	0	0	Y
platura	7	Germination	0	0	Y
platura	8	Germination	0	0	Y
platura	9	Germination	0	0	Y
platura	10	Germination	0	0	Y
platura	11	Germination	0	0	Y
platura	12	Germination	0	0	Y
platura	13	Germination	0	0	Y
platura	14	Germination	0	0	Y
platura	15	Germination	0	0	Y
platura	16	Germination	0	0	Y
platura	17	Germination	0	0	Y
platura	18	Germination	0	0	Y
platura	19	Germination	0	0	Y
platura	20	Germination	0	0	Y
antiqua	1	5-7TL	1	1	Y
antiqua	2	5-7TL	1	0	Y
antiqua	3	5-7TL	1	0	Y
antiqua	4	5-7TL	1	3	N
antiqua	5	5-7TL	1	3	N
antiqua	6	5-7TL	1	5	N
antiqua	7	5-7TL	1	4	N
antiqua	8	5-7TL	1	3	N
antiqua	9	5-7TL	1	0	Y
antiqua	10	5-7TL	1	2	N
antiqua	11	5-7TL	1	1	Y
antiqua	12	5-7TL	1	5	N
antiqua	13	5-7TL	1	5	N
antiqua	14	5-7TL	1	4	N
antiqua	15	5-7TL	1	5	N
antiqua	16	5-7TL	1	5	N
antiqua	17	5-7TL	1	5	N
antiqua	18	5-7TL	1	3	N
antiqua	19	5-7TL	1	1	Y
antiqua	20	5-7TL	1	5	N
antiqua	1	Radical	1	5	N
antiqua	2	Radical	1	5	N
antiqua	3	Radical	1	5	N
antiqua	4	Radical	1	5	N
antiqua	5	Radical	1	5	N
antiqua	6	Radical	1	5	N
antiqua	7	Radical	1	5	N
antiqua	8	Radical	1	5	N
antiqua	9	Radical	1	5	N
antiqua	10	Radical	1	5	N
antiqua	11	Radical	1	5	N
antiqua	12	Radical	1	5	N
antiqua	13	Radical	1	5	N
antiqua	14	Radical	1	5	N
antiqua	15	Radical	1	5	N
antiqua	16	Radical	1	5	N
antiqua	17	Radical	1	5	N
antiqua	18	Radical	1	5	N
antiqua	19	Radical	1	5	N
antiqua	20	Radical	1	1	Y
antiqua	1	2TL	1	5	N
antiqua	2	2TL	1	5	N
antiqua	3	2TL	1	5	N
antiqua	4	2TL	1	5	N
antiqua	5	2TL	1	5	N
antiqua	6	2TL	1	5	N
antiqua	7	2TL	1	5	N
antiqua	8	2TL	1	5	N
antiqua	9	2TL	1	5	N
antiqua	10	2TL	1	5	N
antiqua	11	2TL	1	5	N
antiqua	12	2TL	1	5	N
antiqua	13	2TL	1	5	N
antiqua	14	2TL	1	5	N
antiqua	15	2TL	1	5	N
antiqua	16	2TL	1	5	N
antiqua	17	2TL	1	5	N
antiqua	18	2TL	1	5	N
antiqua	19	2TL	1	5	N
antiqua	20	2TL	1	5	N
antiqua	1	Germination	1	5	N
antiqua	2	Germination	1	5	N
antiqua	3	Germination	1	5	N
antiqua	4	Germination	1	5	N
antiqua	5	Germination	1	5	N
antiqua	6	Germination	1	5	N
antiqua	7	Germination	1	5	N
antiqua	8	Germination	1	5	N
antiqua	9	Germination	1	5	N
antiqua	10	Germination	1	5	N
antiqua	11	Germination	1	5	N
antiqua	12	Germination	1	5	N
antiqua	13	Germination	1	5	N
antiqua	14	Germination	1	5	N
antiqua	15	Germination	1	5	N
antiqua	16	Germination	1	5	N
antiqua	17	Germination	1	5	N
antiqua	18	Germination	1	5	N
antiqua	19	Germination	1	5	N
antiqua	20	Germination	1	5	N
platura	1	5-7TL	1	0	Y
platura	2	5-7TL	1	0	Y
platura	3	5-7TL	1	1	Y
platura	4	5-7TL	1	1	Y
platura	5	5-7TL	1	1	Y
platura	6	5-7TL	1	1	Y
platura	7	5-7TL	1	1	Y
platura	8	5-7TL	1	0	Y
platura	9	5-7TL	1	0	Y
platura	10	5-7TL	1	0	Y
platura	11	5-7TL	1	0	Y
platura	12	5-7TL	1	1	Y
platura	13	5-7TL	1	3	N
platura	14	5-7TL	1	0	Y
platura	15	5-7TL	1	0	Y
platura	16	5-7TL	1	0	Y
platura	17	5-7TL	1	0	Y
platura	18	5-7TL	1	0	Y
platura	19	5-7TL	1	1	Y
platura	20	5-7TL	1	0	Y
platura	1	Radical	1	3	N
platura	2	Radical	1	1	Y
platura	3	Radical	1	1	Y
platura	4	Radical	1	3	N
platura	5	Radical	1	1	Y
platura	6	Radical	1	2	N
platura	7	Radical	1	3	N
platura	8	Radical	1	1	Y
platura	9	Radical	1	5	N
platura	10	Radical	1	1	Y
platura	11	Radical	1	3	N
platura	12	Radical	1	3	N
platura	13	Radical	1	1	Y
platura	14	Radical	1	0	Y
platura	15	Radical	1	3	N
platura	16	Radical	1	0	Y
platura	17	Radical	1	3	N
platura	18	Radical	1	1	Y
platura	19	Radical	1	3	N
platura	20	Radical	1	4	N
platura	1	2TL	1	1	Y
platura	2	2TL	1	1	Y
platura	3	2TL	1	0	Y
platura	4	2TL	1	0	Y
platura	5	2TL	1	0	Y
platura	6	2TL	1	0	Y
platura	7	2TL	1	3	N
platura	8	2TL	1	1	Y
platura	9	2TL	1	1	Y
platura	10	2TL	1	1	Y
platura	11	2TL	1	0	Y
platura	12	2TL	1	0	Y
platura	13	2TL	1	0	Y
platura	14	2TL	1	1	Y
platura	15	2TL	1	1	Y
platura	16	2TL	1	0	Y
platura	17	2TL	1	0	Y
platura	18	2TL	1	0	Y
platura	19	2TL	1	0	Y
platura	20	2TL	1	0	Y
platura	1	Germination	1	0	Y
platura	2	Germination	1	1	Y
platura	3	Germination	1	0	Y
platura	4	Germination	1	0	Y
platura	5	Germination	1	0	Y
platura	6	Germination	1	1	Y
platura	7	Germination	1	0	Y
platura	8	Germination	1	1	Y
platura	9	Germination	1	1	Y
platura	10	Germination	1	0	Y
platura	11	Germination	1	1	Y
platura	12	Germination	1	1	Y
platura	13	Germination	1	0	Y
platura	14	Germination	1	0	Y
platura	15	Germination	1	0	Y
platura	16	Germination	1	0	Y
platura	17	Germination	1	0	Y
platura	18	Germination	1	0	Y
platura	19	Germination	1	0	Y
platura	20	Germination	1	0	Y
antiqua	1	5-7TL	3	5	N
antiqua	2	5-7TL	3	4	N
antiqua	3	5-7TL	3	4	N
antiqua	4	5-7TL	3	3	N
antiqua	5	5-7TL	3	3	N
antiqua	6	5-7TL	3	5	N
antiqua	7	5-7TL	3	4	N
antiqua	8	5-7TL	3	5	N
antiqua	9	5-7TL	3	0	Y
antiqua	10	5-7TL	3	5	N
antiqua	11	5-7TL	3	4	N
antiqua	12	5-7TL	3	3	N
antiqua	13	5-7TL	3	5	N
antiqua	14	5-7TL	3	3	N
antiqua	15	5-7TL	3	4	N
antiqua	16	5-7TL	3	5	N
antiqua	17	5-7TL	3	4	N
antiqua	18	5-7TL	3	5	N
antiqua	19	5-7TL	3	1	Y
antiqua	20	5-7TL	3	5	N
antiqua	1	Radical	3	5	N
antiqua	2	Radical	3	5	N
antiqua	3	Radical	3	5	N
antiqua	4	Radical	3	5	N
antiqua	5	Radical	3	5	N
antiqua	6	Radical	3	5	N
antiqua	7	Radical	3	5	N
antiqua	8	Radical	3	5	N
antiqua	9	Radical	3	5	N
antiqua	10	Radical	3	5	N
antiqua	11	Radical	3	5	N
antiqua	12	Radical	3	5	N
antiqua	13	Radical	3	5	N
antiqua	14	Radical	3	5	N
antiqua	15	Radical	3	5	N
antiqua	16	Radical	3	5	N
antiqua	17	Radical	3	5	N
antiqua	18	Radical	3	5	N
antiqua	19	Radical	3	5	N
antiqua	20	Radical	3	5	N
antiqua	1	2TL	3	5	N
antiqua	2	2TL	3	5	N
antiqua	3	2TL	3	5	N
antiqua	4	2TL	3	5	N
antiqua	5	2TL	3	5	N
antiqua	6	2TL	3	5	N
antiqua	7	2TL	3	5	N
antiqua	8	2TL	3	5	N
antiqua	9	2TL	3	5	N
antiqua	10	2TL	3	5	N
antiqua	11	2TL	3	5	N
antiqua	12	2TL	3	5	N
antiqua	13	2TL	3	5	N
antiqua	14	2TL	3	5	N
antiqua	15	2TL	3	5	N
antiqua	16	2TL	3	5	N
antiqua	17	2TL	3	5	N
antiqua	18	2TL	3	5	N
antiqua	19	2TL	3	5	N
antiqua	20	2TL	3	5	N
antiqua	1	Germination	3	5	N
antiqua	2	Germination	3	5	N
antiqua	3	Germination	3	5	N
antiqua	4	Germination	3	5	N
antiqua	5	Germination	3	5	N
antiqua	6	Germination	3	5	N
antiqua	7	Germination	3	5	N
antiqua	8	Germination	3	5	N
antiqua	9	Germination	3	5	N
antiqua	10	Germination	3	5	N
antiqua	11	Germination	3	5	N
antiqua	12	Germination	3	5	N
antiqua	13	Germination	3	5	N
antiqua	14	Germination	3	5	N
antiqua	15	Germination	3	5	N
antiqua	16	Germination	3	5	N
antiqua	17	Germination	3	5	N
antiqua	18	Germination	3	5	N
antiqua	19	Germination	3	5	N
antiqua	20	Germination	3	5	N
platura	1	5-7TL	3	0	Y
platura	2	5-7TL	3	1	Y
platura	3	5-7TL	3	2	N
platura	4	5-7TL	3	3	N
platura	5	5-7TL	3	2	N
platura	6	5-7TL	3	1	Y
platura	7	5-7TL	3	1	Y
platura	8	5-7TL	3	2	N
platura	9	5-7TL	3	0	Y
platura	10	5-7TL	3	1	Y
platura	11	5-7TL	3	3	N
platura	12	5-7TL	3	1	Y
platura	13	5-7TL	3	4	N
platura	14	5-7TL	3	0	Y
platura	15	5-7TL	3	0	Y
platura	16	5-7TL	3	0	Y
platura	17	5-7TL	3	0	Y
platura	18	5-7TL	3	1	Y
platura	19	5-7TL	3	1	Y
platura	20	5-7TL	3	1	Y
platura	1	Radical	3	1	Y
platura	2	Radical	3	3	N
platura	3	Radical	3	0	Y
platura	4	Radical	3	2	N
platura	5	Radical	3	3	N
platura	6	Radical	3	4	N
platura	7	Radical	3	3	N
platura	8	Radical	3	0	Y
platura	9	Radical	3	1	Y
platura	10	Radical	3	5	N
platura	11	Radical	3	5	N
platura	12	Radical	3	1	Y
platura	13	Radical	3	4	N
platura	14	Radical	3	2	N
platura	15	Radical	3	2	N
platura	16	Radical	3	2	N
platura	17	Radical	3	3	N
platura	18	Radical	3	1	Y
platura	19	Radical	3	0	Y
platura	20	Radical	3	2	N
platura	1	2TL	3	1	Y
platura	2	2TL	3	1	Y
platura	3	2TL	3	1	Y
platura	4	2TL	3	1	Y
platura	5	2TL	3	1	Y
platura	6	2TL	3	1	Y
platura	7	2TL	3	0	Y
platura	8	2TL	3	1	Y
platura	9	2TL	3	2	N
platura	10	2TL	3	2	N
platura	11	2TL	3	0	Y
platura	12	2TL	3	0	Y
platura	13	2TL	3	1	Y
platura	14	2TL	3	1	Y
platura	15	2TL	3	5	N
platura	16	2TL	3	1	Y
platura	17	2TL	3	0	Y
platura	18	2TL	3	1	Y
platura	19	2TL	3	0	Y
platura	20	2TL	3	0	Y
platura	1	Germination	3	1	Y
platura	2	Germination	3	0	Y
platura	3	Germination	3	0	Y
platura	4	Germination	3	0	Y
platura	5	Germination	3	0	Y
platura	6	Germination	3	0	Y
platura	7	Germination	3	1	Y
platura	8	Germination	3	2	N
platura	9	Germination	3	1	Y
platura	10	Germination	3	0	Y
platura	11	Germination	3	1	Y
platura	12	Germination	3	1	Y
platura	13	Germination	3	2	N
platura	14	Germination	3	1	Y
platura	15	Germination	3	1	Y
platura	16	Germination	3	1	Y
platura	17	Germination	3	2	N
platura	18	Germination	3	1	Y
platura	19	Germination	3	2	N
platura	20	Germination	3	1	Y
